# Supplementary material for: Structural mechanism of protein recognition by the FW domain of autophagy receptor Nbr1
Source: Nat Commun. 2022 Jun 25;13:3650. doi: 10.1038/s41467-022-31439-5 (PMC9233695; doi:10.1038/s41467-022-31439-5)
Supplement: Supplementary file 4 — Source Data [file 41467_2022_31439_MOESM4_ESM.xlsx]

## Sheet: Figure 1b
Figure 1b
CtNbr1 & CtAms1			CtNbr1(222-588) & CtAms1				CtNbr1(589-883) & CtAms1			CtNbr1(635-775) & CtAms1
CtNbr1 & CtApe1			CtNbr1(222-588) & CtApe1				CtNbr1(589-883) & CtApe1			CtNbr1(635-775) & CtApe1

## Sheet: Figure 4a
Figure 4a
CtNbr1-FW & CtAms1			CtNbr1-FW-F651A & CtAms1				CtNbr1-FW-D654A & CtAms1			CtNbr1-FW-D658A & CtAms1				CtNbr1-FW-D694A & CtAms1			CtNbr1-FW-Y695A & CtAms1				CtNbr1-FW-Y739A & CtAms1			CtNbr1-FW-R743A & CtAms1				CtNbr1-FW-R761A & CtAms1			CtNbr1-FW-W763A & CtAms1

## Sheet: Figure 4b
Figure 4b
CtAms1 & CtNbr1-FW			CtAms1-G2A & CtNbr1-FW				CtAms1-G3A & CtNbr1-FW			CtAms1-(G2-T5)Δ & CtNbr1-FW				CtAms1-N14R & CtNbr1-FW			CtAms1-R539A & CtNbr1-FW

## Sheet: Figure 4c
Figure 4c
CtAms1 & CtNbr1-FW-D654E				CtAms1-G2A & CtNbr1-FW-D654E				CtAms1-G3A & CtNbr1-FW-D654E

## Sheet: Figure 5a
Figure 5a
Pil1-SpAtg8(1-115) & CtNbr1				Pil1 & CtNbr1

## Sheet: Figure 5b
Figure 5b
0 h							8 h
wt			atg5Δ				wt			atg5Δ

## Sheet: Figure 5c
Figure 5c
0 h
wt												atg5Δ
CtAms1 (no CtNbr1)			CtAms1 (untagged CtNbr1)			CtAms1-G2A (untagged CtNbr1)			CtAms1-G3A (untagged CtNbr1)			CtAms1 (untagged CtNbr1)
3 h
wt												atg5Δ
CtAms1 (no CtNbr1)			CtAms1 (untagged CtNbr1)			CtAms1-G2A (untagged CtNbr1)			CtAms1-G3A (untagged CtNbr1)			CtAms1 (untagged CtNbr1)

## Sheet: Supplementary Figure 1a
Supplementary Figure 1a
CtAms1 & CtNbr1			CtApe4 & CtNbr1			CtApe2 & CtNbr1			CtLap2 & CtNbr1

## Sheet: Supplementary Figure 1b
Supplementaty Figure 1b
NcNbr1 & NcAms1			NcNbr1(207-588) & NcAms1			NcNbr1(589-867) & NcAms1

## Sheet: Supplementary Figure 2a
Supplementary Figure 2a
